# Supplementary material for: Influence of Pomegranate Appearance Attributes on Consumer Choice, and Identification of Barriers and Drivers for Consumption
Source: Foods. 2023 Oct 17;12(20):3803. doi: 10.3390/foods12203803 (PMC10606882; doi:10.3390/foods12203803)
Supplement: Supplementary file 1 [file foods-12-03803-s001.zip]

Archive with 1 entries (1 files):
- foods-2628056-supplementary.pdf
